# Supplementary material for: Physicochemical quality of water and health risks associated with consumption of African lung fish (Protopterus annectens) from Nyabarongo and Nyabugogo rivers, Rwanda
Source: BMC Res Notes. 2020 Feb 10;13:66. doi: 10.1186/s13104-020-4939-z (PMC7011521; doi:10.1186/s13104-020-4939-z)
Supplement: Supplementary file 3 — Additional file 3: Table S3. Raw data for physicochemical properties of water and the heavy metal content of the edible muscles of Protopterus annectens from Nyabarongo and Nyabugogo rivers. [file 13104_2020_4939_MOESM3_ESM.xlsx]

## Sheet: NYABARONGO-RULIBA STATION
	Table S3. Physicocheical properties of water and heavy metals in Protopterus annectens from Nyabarongo and Nyabugugo rivers, Rwanda
		NYABARONGO RIVER (WATER)						NYABUGOGO RIVER (WATER)			NYABARONGO RIVER (HEVAY METALS IN FISH)
		RULIBA STATION			KIRINDA BRIDGE			GITICYINYONI			RULIBA STATION			KIRINDA BRIDGE
	Parameter	Run 1	Run 2	Run 3	Run 1	Run 2	Run 3	Run 1	Run 2	Run 3	Run 1	Run 2	Run 3	Run 1	Run 2	Run 3
	Temperature (oC)	22.3	22.9	22.6	23.3	22.8	22.9	22.5	22.9	22.1	NA	NA	NA	NA	NA	NA
	pH	8.15	8.22	8.08	7.97	7.89	8.01	8.22	8.24	8.19	NA	NA	NA	NA	NA	NA
	Salinity	0.04	0.05	0.03	0.01	0.01	0.01	0.05	0.05	0.04	NA	NA	NA	NA	NA	NA
	Conductivity (µs/cm)	70	75.7	77.3	20.1	19.9	20	102	101	103	NA	NA	NA	NA	NA	NA
	TDS (mg/L)	37	39	41	10	11.5	8.5	53	52.5	53.2	NA	NA	NA	NA	NA	NA
	TN (mg/L)	1.64	1.62	1.6	1.56	1.55	1.57	1.83	18.5	18.1	NA	NA	NA	NA	NA	NA
	NO2-N (mg/L)	0.01	0.01	0.01	0.018	0.017	0.017	0.014	0.012	0.017	NA	NA	NA	NA	NA	NA
	NO3-N (mg/L)	0.4	0.5	0.3	1.39	1.41	1.37	0.4	1.41	1.39	NA	NA	NA	NA	NA	NA
	NH4+ (mg/L)	0.15	0.17	0.14	0.12	0.11	0.12	0.12	0.11	0.12	NA	NA	NA	NA	NA	NA
	SO42- (mg/L)	0.56	0.59	0.59	0.27	0.29	0.25	0.86	0.89	0.84	NA	NA	NA	NA	NA	NA
	PO43- (mg/L)	0.41	0.43	0.42	0.21	0.23	0.2	0.38	0.39	0.39	NA	NA	NA	NA	NA	NA
	Fe (mg/L)	1.64	1.59	1.59	0.65	0.62	0.62	1.57	1.55	1.59	273.2	272.5	272.7	336.5	336.3	335.2
	Mn (mg/L)	0.533	0.531	0.535	0.024	0.021	0.024	0.47	0.52	0.48	219.2	219.4	218.9	304	301.8	302
	Cu (mg/L)	0.24	0.22	0.26	BDL	BDL	BDL	0.29	0.3	0.3	9.2	8.7	8.5	6.7	6.3	6.2
	Zn (mg/L)	BDL	BDL	BDL	0.1	0.09	0.08	0.43	0.44	0.43	135.4	135.1	135.2	44.9	44.7	44.5
	Cr (mg/L)	BDL	BDL	BDL	0.06	0.056	0.058	0.148	0.148	0.148	148.2	147.9	147.8	138.4	138.1	138.1
	Cd (mg/L)	0.109	0.106	0.103	BDL	BDL	BDL	BDL	BDL	BDL	BDL	BDL	BDL	BDL	BDL	BDL
	Pb (mg/L)	0.058	0.05	0.044	0.77	0.73	0.75	0.59	0.6	0.59	432.5	431.5	432	304	301	302.3
		N/A-Not applicable, BDL-Below mwthod detection limit.
